# Supplementary material for: Seroprevalence and correlates of SARS-CoV-2 neutralizing antibodies from a population-based study in Bonn, Germany
Source: Nat Commun. 2021 Apr 9;12:2117. doi: 10.1038/s41467-021-22351-5 (PMC8035181; doi:10.1038/s41467-021-22351-5)
Supplement: Supplementary file 4 — Source Data [file 41467_2021_22351_MOESM4_ESM.xlsx]

## Sheet: fig1
serostatus	n
ELISA-	4673
ELISA±/IFT-/PRNT-	24
ELISA±/IFT-/PRNT not done	1
ELISA±/IFT unspecific/PRNT-	6
ELISA±/IFT not done/PRNT-	2
ELISA±/IFT+/PRNT-	2
ELISA±/IFT+/PRNT+	1
ELISA+/IFT-/PRNT-	19
ELISA+/IFT unspecific/PRNT-	4
ELISA+/IFT+/PRNT-	7
ELISA+/IFT+/PRNT+	16
No blood sample	16

## Sheet: fig2a
Variable	OR	cil	ciu	p	sig
CONTACT_PERSON_POSITIV	75.0915	19.2977	292.197	4.67157e-10	*
CONTACT_PERSON_SUSPICIOUS	12.0757	2.4903	58.5564	0.00198379	*
VACCINATION_BCG	1.63754	0.566137	4.73657	0.362762
ALCOHOL	1.42756	0.129343	15.7559	0.771397
SYMPTOMS_NUMBER	1.12449	1.04171	1.21385	0.0026366	*
EDUCATION	1.06473	0.387405	2.92627	0.903221
COMORBIDITY_PRESENT	0.949447	0.328767	2.74191	0.923622
BMI	0.938529	0.857032	1.02777	0.171043
VACCINATION_FLU	0.900705	0.283115	2.86551	0.859426
COMORBIDITY_NUMBER	0.829023	0.550532	1.24839	0.369318
SMOKING	0.44024	0.056898	3.40629	0.431919
VACCINATION_PNEUMOCOCCUS	0.318798	0.0392075	2.59216	0.284998

## Sheet: fig2b
Variable	OR	cil	ciu	p	sig
REDUCED_TASTE	9.96524	3.47931	28.5419	1.84951e-05	*
FEVER_LAST_MONTH	8.87077	1.77779	44.2631	0.00777839	*
REDUCED_SENSE_OF_SMELL	7.40032	2.50118	21.8956	0.00029875	*
ARMS_LEGS_PAIN	7.32327	2.48829	21.5531	0.000300188	*
CHILLS_OR_HOT_FLASHES	5.02952	1.63093	15.5102	0.00493462	*
MUSCLE_WEAKNESS	4.40443	1.44688	13.4075	0.00904453	*
PAIN_WHILE_BREATHING	3.80536	1.0715	13.5144	0.0387558	*
MUSCLE_PAIN	3.43681	1.23211	9.58656	0.0183359	*
LOSS_OF_APPETITE	3.30027	0.979815	11.1162	0.053973
FATIGUE	3.03223	0.810374	11.3459	0.0994221
ARMS_LEGS_WEAKNESS	2.92147	0.930885	9.16871	0.066176
SORE_THROAT	2.8573	0.85366	9.56375	0.0885172
EARACHE	2.78033	0.887911	8.70606	0.0791171
DRY_COUGH	2.76843	0.832468	9.20661	0.0967357
BACK_OR_JOINT_PAIN	2.0629	0.642086	6.6277	0.22399
ARMS_LEGS_HEAVINESS	1.95412	0.620067	6.15833	0.252661
RUNNING_NOSE	1.94574	0.598497	6.32569	0.268474
CHEST_PAIN	1.67193	0.472557	5.91538	0.425308
WET_COUGH	1.63607	0.473421	5.65402	0.436515
SHORTNESS_OF_BREATH	1.63007	0.581159	4.57209	0.353114
DIARRHEA	1.53372	0.454728	5.17296	0.490505
DIZZINESS	1.41544	0.410864	4.87622	0.581957
REDUCED_VISION	1.39147	0.296912	6.52105	0.675088
HEADACHE	1.25713	0.396626	3.98452	0.697437
REDUCED_HEARING	1.18778	0.143219	9.85076	0.873327
NUMBNESS	1.16655	0.260217	5.22962	0.840503
FEVER_BEFORE_LAST_MONTH	1.14294	0.260433	5.01596	0.859465
EYES_PAIN	0.810785	0.258672	2.54133	0.718959
NAUSEA	0.647271	0.153156	2.73551	0.554171

## Sheet: fig3a
serogroup	IGGRATIO
ELISA-	0.2
ELISA-	0.35
ELISA-	0.18
ELISA-	0.05
ELISA-	0.05
ELISA-	0.07
ELISA-	0.4
ELISA-	0.18
ELISA-	0.08
ELISA-	0.13
ELISA-	0.23
ELISA-	0.19
ELISA-	0.21
ELISA-	0.27
ELISA-	0.13
ELISA-	0.1
ELISA-	0.08
ELISA-	0.16
ELISA-	0.11
ELISA-	0.17
ELISA-	0.14
ELISA-	0.11
ELISA-	0.06
ELISA-	0.28
ELISA-	0.23
ELISA-	0.2
ELISA-	0.24
ELISA-	0.14
ELISA-	0.16
ELISA-	0.11
ELISA-	0.16
ELISA-	0.22
ELISA-	0.18
ELISA-	0.41
ELISA-	0.28
ELISA-	0.12
ELISA-	0.21
ELISA-	0.14
ELISA±/IFT-/PRNT-	1.08
ELISA-	0.29
ELISA-	0.26
ELISA-	0.3
ELISA-	0.14
ELISA-	0.16
ELISA-	0.22
ELISA-	0.11
ELISA-	0.14
ELISA-	0.1
ELISA-	0.06
ELISA-	0.05
ELISA-	0.04
ELISA-	0.13
ELISA-	0.11
ELISA-	0.19
ELISA-	0.25
ELISA-	0.13
ELISA-	0.05
ELISA-	0.04
ELISA-	0.06
ELISA-	0.08
ELISA-	0.21
ELISA-	0.07
ELISA-	0.06
ELISA-	0.14
ELISA-	0.16
ELISA-	0.05
ELISA-	0.26
ELISA-	0.03
ELISA-	0.09
ELISA-	0.18
ELISA-	0.14
ELISA-	0.03
ELISA-	0.05
ELISA-	0.38
ELISA-	0.77
ELISA-	0.07
ELISA-	0.1
ELISA-	0.21
ELISA-	0.27
ELISA-	0.45
ELISA-	0.19
ELISA-	0.06
ELISA-	0.19
ELISA-	0.07
ELISA-	0.1
ELISA-	0.26
ELISA-	0.18
ELISA-	0.29
ELISA-	0.15
ELISA-	0.11
ELISA-	0.15
ELISA-	0.32
ELISA-	0.23
ELISA-	0.23
ELISA-	0.09
ELISA-	0.16
ELISA-	0.07
ELISA-	0.07
ELISA-	0.18
ELISA-	0.2
ELISA-	0.18
ELISA-	0.24
ELISA-	0.22
ELISA-	0.19
ELISA-	0.09
ELISA-	0.11
ELISA-	0.11
ELISA-	0.13
ELISA-	0.37
ELISA-	0.16
ELISA-	0.03
ELISA±/IFT+/PRNT+	0.97
ELISA-	0.22
ELISA-	0.14
ELISA-	0.13
ELISA-	0.21
ELISA-	0.26
ELISA-	0.11
ELISA-	0.36
ELISA-	0.24
ELISA-	0.21
ELISA-	0.16
ELISA-	0.17
ELISA-	0.23
ELISA-	0.09
ELISA-	0.41
ELISA-	0.06
ELISA-	0.17
ELISA-	0.08
ELISA-	0.2
ELISA-	0.57
ELISA-	0.13
ELISA-	0.54
ELISA-	0.2
ELISA-	0.09
ELISA-	0.45
ELISA-	0.49
ELISA-	0.12
ELISA-	0.09
ELISA-	0.14
ELISA-	0.51
ELISA-	0.07
ELISA-	0.29
ELISA-	0.64
ELISA-	0.1
ELISA-	0.13
ELISA-	0.48
ELISA-	0.06
ELISA-	0.12
ELISA-	0.18
ELISA-	0.13
ELISA-	0.18
ELISA-	0.21
ELISA-	0.33
ELISA-	0.18
ELISA-	0.14
ELISA-	0.15
ELISA-	0.16
ELISA-	0.27
ELISA-	0.13
ELISA-	0.14
ELISA-	0.13
ELISA-	0.21
ELISA-	0.18
ELISA-	0.16
ELISA-	0.05
ELISA-	0.1
ELISA-	0.24
ELISA-	0.05
ELISA-	0.15
ELISA-	0.76
ELISA-	0.38
ELISA-	0.16
ELISA-	0.23
ELISA-	0.21
ELISA-	0.21
ELISA-	0.09
ELISA-	0.19
ELISA-	0.22
ELISA-	0.07
ELISA-	0.3
ELISA-	0.61
ELISA-	0.17
ELISA-	0.08
ELISA-	0.05
ELISA-	0.21
ELISA-	0.15
ELISA-	0.27
ELISA-	0.07
ELISA-	0.24
ELISA-	0.07
ELISA-	0.13
ELISA-	0.32
ELISA-	0.12
ELISA-	0.18
ELISA-	0.06
ELISA-	0.12
ELISA-	0.19
ELISA-	0.53
ELISA-	0.28
ELISA-	0.14
ELISA-	0.09
ELISA-	0.27
ELISA-	0.13
ELISA-	0.28
ELISA-	0.2
ELISA-	0.35
ELISA-	0.08
ELISA-	0.04
ELISA-	0.07
ELISA-	0.21
ELISA-	0.04
ELISA-	0.41
ELISA-	0.13
ELISA-	0.16
ELISA-	0.06
ELISA-	0.04
ELISA-	0.17
ELISA-	0.08
ELISA-	0.09
ELISA-	0.45
ELISA-	0.17
ELISA-	0.33
ELISA-	0.14
ELISA-	0.32
ELISA-	0.23
ELISA-	0.21
ELISA-	0.59
ELISA-	0.14
ELISA-	0.09
ELISA-	0.05
ELISA-	0.15
ELISA-	0.13
ELISA-	0.31
ELISA-	0.25
ELISA-	0.2
ELISA-	0.2
ELISA-	0.29
ELISA-	0.17
ELISA-	0.17
ELISA-	0.24
ELISA-	0.27
ELISA-	0.26
ELISA-	0.17
ELISA-	0.21
ELISA-	0.24
ELISA-	0.17
ELISA-	0.17
ELISA-	0.15
ELISA-	0.17
ELISA-	0.26
ELISA-	0.12
ELISA-	0.19
ELISA-	0.14
ELISA-	0.21
ELISA-	0.07
ELISA-	0.36
ELISA-	0.35
ELISA-	0.13
ELISA-	0.16
ELISA-	0.05
ELISA-	0.12
ELISA-	0.23
ELISA-	0.22
ELISA-	0.2
ELISA-	0.21
ELISA-	0.24
ELISA-	0.2
ELISA-	0.18
ELISA-	0.03
ELISA-	0.2
ELISA-	0.16
ELISA-	0.15
ELISA-	0.2
ELISA-	0.31
ELISA-	0.17
ELISA-	0.09
ELISA-	0.19
ELISA-	0.06
ELISA-	0.3
ELISA-	0.07
ELISA-	0.28
ELISA-	0.1
ELISA-	0.37
ELISA-	0.08
ELISA-	0.14
ELISA-	0.18
ELISA-	0.18
ELISA-	0.27
ELISA-	0.23
ELISA-	0.06
ELISA-	0.17
ELISA-	0.23
ELISA-	0.04
ELISA-	0.07
ELISA-	0.43
ELISA-	0.21
ELISA-	0.05
ELISA-	0.33
ELISA-	0.06
ELISA-	0.11
ELISA-	0.27
ELISA-	0.11
ELISA+/IFT+/PRNT+	2.92
ELISA-	0.19
ELISA-	0.1
ELISA-	0.2
ELISA-	0.24
ELISA-	0.34
ELISA-	0.17
ELISA-	0.15
ELISA-	0.12
ELISA-	0.16
ELISA-	0.34
ELISA-	0.18
ELISA-	0.06
ELISA-	0.04
ELISA-	0.26
ELISA-	0.17
ELISA-	0.12
ELISA-	0.17
ELISA-	0.22
ELISA-	0.27
ELISA-	0.71
ELISA-	0.17
ELISA-	0.37
ELISA-	0.07
ELISA-	0.18
ELISA-	0.25
ELISA-	0.19
ELISA-	0.3
ELISA-	0.16
ELISA-	0.14
ELISA-	0.14
ELISA-	0.19
ELISA-	0.2
ELISA-	0.26
ELISA-	0.13
ELISA-	0.34
ELISA-	0.18
ELISA-	0.14
ELISA-	0.09
ELISA-	0.15
ELISA-	0.26
ELISA-	0.17
ELISA-	0.18
ELISA-	0.23
ELISA-	0.3
ELISA-	0.12
ELISA-	0.1
ELISA-	0.08
ELISA-	0.27
ELISA-	0.26
ELISA-	0.21
ELISA-	0.08
ELISA-	0.12
ELISA-	0.22
ELISA-	0.16
ELISA-	0.07
ELISA-	0.08
ELISA-	0.13
ELISA-	0.24
ELISA-	0.06
ELISA-	0.18
ELISA-	0.17
ELISA-	0.28
ELISA-	0.12
ELISA-	0.15
ELISA-	0.17
ELISA-	0.21
ELISA-	0.11
ELISA-	0.11
ELISA-	0.22
ELISA-	0.07
ELISA-	0.16
ELISA-	0.19
ELISA-	0.06
ELISA-	0.55
ELISA-	0.44
ELISA-	0.05
ELISA-	0.21
ELISA-	0.13
ELISA-	0.77
ELISA-	0.2
ELISA-	0.07
ELISA-	0.23
ELISA-	0.18
ELISA-	0.16
ELISA-	0.14
ELISA-	0.18
ELISA-	0.31
ELISA-	0.12
ELISA-	0.22
ELISA-	0.2
ELISA-	0.16
ELISA-	0.24
ELISA-	0.13
ELISA-	0.04
ELISA-	0.11
ELISA+/IFT-/PRNT-	1.66
ELISA-	0.1
ELISA-	0.16
ELISA-	0.16
ELISA-	0.18
ELISA-	0.12
ELISA-	0.14
ELISA-	0.05
ELISA-	0.16
ELISA-	0.13
ELISA-	0.03
ELISA-	0.07
ELISA-	0.07
ELISA-	0.09
ELISA-	0.31
ELISA-	0.27
ELISA-	0.09
ELISA-	0.2
ELISA-	0.22
ELISA-	0.1
ELISA-	0.28
ELISA-	0.04
ELISA-	0.12
ELISA-	0.22
ELISA-	0.19
ELISA-	0.38
ELISA-	0.09
ELISA-	0.06
ELISA-	0.14
ELISA-	0.05
ELISA-	0.19
ELISA-	0.2
ELISA-	0.18
ELISA-	0.34
ELISA-	0.28
ELISA-	0.29
ELISA-	0.12
ELISA-	0.04
ELISA-	0.13
ELISA-	0.23
ELISA-	0.12
ELISA-	0.17
ELISA-	0.22
ELISA-	0.25
ELISA-	0.17
ELISA-	0.13
ELISA-	0.23
ELISA-	0.1
ELISA-	0.15
ELISA-	0.11
ELISA-	0.19
ELISA-	0.05
ELISA-	0.22
ELISA-	0.3
ELISA-	0.31
ELISA-	0.12
ELISA-	0.35
ELISA-	0.03
ELISA-	0.15
ELISA-	0.05
ELISA-	0.19
ELISA-	0.12
ELISA-	0.29
ELISA-	0.13
ELISA-	0.18
ELISA-	0.14
ELISA-	0.12
ELISA-	0.05
ELISA-	0.73
ELISA-	0.2
ELISA-	0.25
ELISA-	0.25
ELISA-	0.08
ELISA-	0.19
ELISA-	0.2
ELISA-	0.14
ELISA-	0.08
ELISA-	0.3
ELISA-	0.15
ELISA-	0.17
ELISA-	0.04
ELISA-	0.18
ELISA-	0.19
ELISA-	0.37
ELISA-	0.1
ELISA-	0.38
ELISA-	0.19
ELISA-	0.1
ELISA-	0.19
ELISA-	0.21
ELISA-	0.04
ELISA-	0.11
ELISA-	0.07
ELISA-	0.12
ELISA-	0.15
ELISA-	0.38
ELISA-	0.13
ELISA-	0.08
ELISA-	0.2
ELISA-	0.09
ELISA-	0.24
ELISA-	0.26
ELISA-	0.12
ELISA-	0.41
ELISA-	0.35
ELISA-	0.16
ELISA-	0.2
ELISA-	0.17
ELISA-	0.19
ELISA-	0.14
ELISA-	0.11
ELISA-	0.33
ELISA-	0.47
ELISA-	0.06
ELISA-	0.21
ELISA-	0.36
ELISA-	0.31
ELISA-	0.11
ELISA-	0.07
ELISA-	0.05
ELISA-	0.13
ELISA-	0.26
ELISA-	0.23
ELISA-	0.26
ELISA-	0.32
ELISA-	0.23
ELISA-	0.07
ELISA-	0.19
ELISA-	0.17
ELISA-	0.42
ELISA-	0.33
ELISA-	0.26
ELISA-	0.14
ELISA-	0.14
ELISA-	0.06
ELISA-	0.14
ELISA-	0.27
ELISA±/IFT-/PRNT-	0.92
ELISA-	0.04
ELISA-	0.19
ELISA-	0.19
ELISA-	0.27
ELISA-	0.19
ELISA-	0.05
ELISA-	0.17
ELISA-	0.17
ELISA-	0.14
ELISA-	0.2
ELISA-	0.57
ELISA-	0.16
ELISA-	0.17
ELISA-	0.2
ELISA-	0.19
ELISA-	0.14
ELISA-	0.13
ELISA-	0.11
ELISA-	0.17
ELISA-	0.12
ELISA-	0.18
ELISA-	0.23
ELISA-	0.09
ELISA-	0.18
ELISA±/IFT-/PRNT-	0.95
ELISA-	0.26
ELISA-	0.15
ELISA-	0.24
ELISA-	0.02
ELISA-	0.07
ELISA-	0.19
ELISA-	0.18
ELISA-	0.08
ELISA-	0.12
ELISA-	0.05
ELISA-	0.09
ELISA-	0.23
ELISA-	0.14
ELISA-	0.21
ELISA-	0.21
ELISA-	0.11
ELISA-	0.11
ELISA-	0.14
ELISA-	0.05
ELISA-	0.47
ELISA-	0.14
ELISA-	0.5
ELISA-	0.06
ELISA-	0.1
ELISA-	0.19
ELISA-	0.23
ELISA-	0.09
ELISA-	0.04
ELISA-	0.08
ELISA-	0.11
ELISA-	0.11
ELISA-	0.6
ELISA-	0.18
ELISA-	0.14
ELISA-	0.18
ELISA-	0.46
ELISA-	0.06
ELISA-	0.11
ELISA-	0.09
ELISA-	0.14
ELISA-	0.21
ELISA-	0.16
ELISA-	0.19
ELISA-	0.15
ELISA-	0.49
ELISA-	0.18
ELISA-	0.18
ELISA-	0.11
ELISA-	0.32
ELISA-	0.09
ELISA-	0.08
ELISA-	0.21
ELISA-	0.11
ELISA-	0.36
ELISA-	0.56
ELISA-	0.09
ELISA-	0.28
ELISA-	0.45
ELISA-	0.13
ELISA-	0.24
ELISA±/IFT-/PRNT-	1.02
ELISA-	0.59
ELISA-	0.05
ELISA-	0.05
ELISA-	0.14
ELISA-	0.13
ELISA-	0.13
ELISA-	0.06
ELISA-	0.04
ELISA-	0.17
ELISA-	0.35
ELISA-	0.19
ELISA-	0.14
ELISA-	0.33
ELISA-	0.37
ELISA-	0.2
ELISA-	0.25
ELISA-	0.15
ELISA-	0.34
ELISA-	0.18
ELISA-	0.18
ELISA-	0.16
ELISA-	0.19
ELISA-	0.04
ELISA-	0.4
ELISA-	0.11
ELISA-	0.1
ELISA-	0.22
ELISA-	0.06
ELISA-	0.19
ELISA-	0.13
ELISA-	0.07
ELISA-	0.21
ELISA-	0.23
ELISA-	0.2
ELISA±/IFT-/PRNT-	0.88
ELISA-	0.22
ELISA-	0.3
ELISA-	0.25
ELISA-	0.19
ELISA+/IFT-/PRNT-	2.97
ELISA-	0.06
ELISA-	0.19
ELISA-	0.18
ELISA-	0.25
ELISA-	0.09
ELISA-	0.13
ELISA-	0.16
ELISA-	0.19
ELISA-	0.15
ELISA-	0.17
ELISA-	0.05
ELISA-	0.21
ELISA-	0.09
ELISA-	0.14
ELISA+/IFT-/PRNT-	1.14
ELISA-	0.26
ELISA-	0.22
ELISA-	0.09
ELISA-	0.07
ELISA-	0.16
ELISA-	0.04
ELISA-	0.32
ELISA-	0.51
ELISA-	0.27
ELISA-	0.57
ELISA-	0.19
ELISA-	0.47
ELISA-	0.15
ELISA-	0.04
ELISA-	0.17
ELISA-	0.21
ELISA-	0.06
ELISA-	0.27
ELISA-	0.11
ELISA-	0.21
ELISA-	0.06
ELISA-	0.2
ELISA+/IFT-/PRNT-	1.21
ELISA-	0.28
ELISA-	0.12
ELISA-	0.53
ELISA-	0.15
ELISA-	0.09
ELISA-	0.36
ELISA-	0.1
ELISA-	0.14
ELISA-	0.21
ELISA±/IFT-/PRNT-	0.82
ELISA-	0.19
ELISA-	0.17
ELISA-	0.13
ELISA-	0.14
ELISA-	0.19
ELISA-	0.1
ELISA-	0.14
ELISA-	0.69
ELISA-	0.37
ELISA-	0.1
ELISA-	0.14
ELISA-	0.06
ELISA-	0.2
ELISA-	0.24
ELISA-	0.2
ELISA-	0.39
ELISA-	0.11
ELISA-	0.04
ELISA-	0.19
ELISA-	0.2
ELISA-	0.38
ELISA-	0.27
ELISA-	0.29
ELISA-	0.23
ELISA-	0.32
ELISA-	0.23
ELISA-	0.22
ELISA-	0.16
ELISA-	0.03
ELISA-	0.06
ELISA-	0.29
ELISA-	0.08
ELISA-	0.15
ELISA-	0.34
ELISA-	0.21
ELISA-	0.56
ELISA-	0.49
ELISA-	0.1
ELISA-	0.16
ELISA-	0.07
ELISA-	0.05
ELISA-	0.16
ELISA-	0.17
ELISA-	0.11
ELISA-	0.45
ELISA-	0.11
ELISA-	0.04
ELISA-	0.43
ELISA-	0.19
ELISA-	0.54
ELISA-	0.34
ELISA-	0.1
ELISA-	0.1
ELISA-	0.18
ELISA-	0.12
ELISA-	0.43
ELISA-	0.1
ELISA-	0.05
ELISA-	0.24
ELISA-	0.23
ELISA-	0.12
ELISA-	0.33
ELISA-	0.23
ELISA-	0.06
ELISA-	0.18
ELISA-	0.21
ELISA-	0.17
ELISA-	0.13
ELISA-	0.16
ELISA-	0.31
ELISA-	0.17
ELISA-	0.04
ELISA-	0.07
ELISA-	0.27
ELISA-	0.11
ELISA-	0.13
ELISA-	0.24
ELISA-	0.17
ELISA-	0.15
ELISA-	0.07
ELISA-	0.11
ELISA-	0.06
ELISA-	0.12
ELISA-	0.11
ELISA-	0.15
ELISA-	0.21
ELISA-	0.18
ELISA-	0.1
ELISA-	0.12
ELISA-	0.28
ELISA-	0.19
ELISA-	0.21
ELISA-	0.24
ELISA-	0.06
ELISA-	0.16
ELISA+/IFT+/PRNT+	4.56
ELISA-	0.06
ELISA-	0.14
ELISA-	0.1
ELISA-	0.23
ELISA-	0.15
ELISA-	0.56
ELISA-	0.08
ELISA-	0.18
ELISA-	0.23
ELISA-	0.24
ELISA-	0.09
ELISA-	0.21
ELISA-	0.18
ELISA-	0.46
ELISA-	0.14
ELISA-	0.33
ELISA-	0.17
ELISA-	0.29
ELISA-	0.38
ELISA-	0.27
ELISA-	0.14
ELISA-	0.12
ELISA-	0.25
ELISA-	0.2
ELISA-	0.2
ELISA-	0.06
ELISA-	0.14
ELISA-	0.18
ELISA-	0.06
ELISA-	0.05
ELISA-	0.18
ELISA-	0.27
ELISA-	0.26
ELISA-	0.14
ELISA-	0.18
ELISA-	0.24
ELISA-	0.05
ELISA-	0.25
ELISA-	0.11
ELISA-	0.09
ELISA-	0.06
ELISA-	0.04
ELISA-	0.26
ELISA-	0.18
ELISA-	0.25
ELISA-	0.15
ELISA-	0.28
ELISA-	0.23
ELISA-	0.12
ELISA-	0.13
ELISA-	0.14
ELISA-	0.18
ELISA-	0.06
ELISA-	0.27
ELISA-	0.13
ELISA-	0.11
ELISA-	0.13
ELISA-	0.14
ELISA-	0.65
ELISA-	0.23
ELISA-	0.05
ELISA-	0.3
ELISA-	0.12
ELISA-	0.06
ELISA-	0.26
ELISA-	0.23
ELISA-	0.06
ELISA-	0.2
ELISA-	0.3
ELISA-	0.14
ELISA-	0.22
ELISA-	0.06
ELISA-	0.14
ELISA-	0.23
ELISA-	0.12
ELISA-	0.24
ELISA-	0.11
ELISA-	0.34
ELISA-	0.18
ELISA-	0.16
ELISA-	0.19
ELISA-	0.16
ELISA-	0.13
ELISA-	0.21
ELISA-	0.44
ELISA-	0.32
ELISA-	0.19
ELISA-	0.19
ELISA-	0.19
ELISA-	0.33
ELISA-	0.29
ELISA-	0.05
ELISA-	0.21
ELISA-	0.13
ELISA-	0.1
ELISA-	0.1
ELISA-	0.21
ELISA+/IFT+/PRNT-	1.44
ELISA-	0.15
ELISA-	0.05
ELISA-	0.21
ELISA-	0.13
ELISA-	0.25
ELISA-	0.3
ELISA-	0.17
ELISA-	0.38
ELISA-	0.16
ELISA-	0.24
ELISA-	0.16
ELISA-	0.19
ELISA-	0.33
ELISA-	0.38
ELISA-	0.16
ELISA-	0.21
ELISA-	0.12
ELISA-	0.19
ELISA-	0.16
ELISA-	0.28
ELISA-	0.1
ELISA-	0.17
ELISA-	0.14
ELISA-	0.28
ELISA-	0.35
ELISA-	0.2
ELISA-	0.37
ELISA±/IFT-/PRNT-	0.99
ELISA-	0.16
ELISA-	0.17
ELISA-	0.18
ELISA-	0.14
ELISA-	0.17
ELISA-	0.05
ELISA-	0.18
ELISA-	0.23
ELISA-	0.19
ELISA-	0.13
ELISA-	0.08
ELISA-	0.11
ELISA-	0.11
ELISA-	0.16
ELISA-	0.79
ELISA-	0.18
ELISA-	0.17
ELISA-	0.07
ELISA-	0.21
ELISA-	0.36
ELISA-	0.06
ELISA+/IFT-/PRNT-	1.32
ELISA-	0.1
ELISA-	0.11
ELISA-	0.12
ELISA-	0.36
ELISA-	0.16
ELISA-	0.06
ELISA-	0.03
ELISA-	0.19
ELISA-	0.62
ELISA-	0.26
ELISA-	0.3
ELISA-	0.09
ELISA-	0.22
ELISA-	0.22
ELISA-	0.17
ELISA-	0.12
ELISA-	0.11
ELISA-	0.17
ELISA-	0.08
ELISA-	0.13
ELISA-	0.54
ELISA+/IFT+/PRNT+	3.24
ELISA-	0.07
ELISA-	0.26
ELISA-	0.07
ELISA+/IFT+/PRNT+	1.61
ELISA-	0.04
ELISA+/IFT-/PRNT-	1.57
ELISA-	0.07
ELISA-	0.1
ELISA-	0.27
ELISA-	0.16
ELISA-	0.3
ELISA-	0.05
ELISA-	0.13
ELISA-	0.03
ELISA-	0.42
ELISA-	0.07
ELISA-	0.32
ELISA-	0.14
ELISA-	0.43
ELISA-	0.17
ELISA-	0.41
ELISA-	0.24
ELISA-	0.19
ELISA-	0.04
ELISA-	0.44
ELISA-	0.29
ELISA-	0.36
ELISA-	0.2
ELISA-	0.37
ELISA-	0.09
ELISA-	0.16
ELISA±/IFT-/PRNT-	1.02
ELISA-	0.13
ELISA-	0.17
ELISA-	0.37
ELISA-	0.14
ELISA-	0.14
ELISA-	0.06
ELISA-	0.19
ELISA-	0.09
ELISA-	0.09
ELISA-	0.08
ELISA-	0.04
ELISA-	0.18
ELISA-	0.04
ELISA-	0.27
ELISA-	0.2
ELISA-	0.21
ELISA-	0.2
ELISA-	0.07
ELISA-	0.21
ELISA-	0.15
ELISA-	0.58
ELISA-	0.14
ELISA-	0.19
ELISA-	0.53
ELISA-	0.36
ELISA-	0.14
ELISA-	0.15
ELISA-	0.15
ELISA-	0.08
ELISA-	0.18
ELISA-	0.09
ELISA-	0.18
ELISA-	0.05
ELISA-	0.48
ELISA-	0.31
ELISA-	0.2
ELISA-	0.13
ELISA-	0.24
ELISA-	0.16
ELISA-	0.06
ELISA-	0.19
ELISA-	0.16
ELISA-	0.26
ELISA-	0.07
ELISA-	0.6
ELISA-	0.32
ELISA-	0.08
ELISA-	0.06
ELISA-	0.36
ELISA-	0.16
ELISA-	0.14
ELISA-	0.15
ELISA-	0.12
ELISA-	0.12
ELISA-	0.2
ELISA-	0.21
ELISA-	0.03
ELISA-	0.2
ELISA-	0.42
ELISA-	0.11
ELISA-	0.06
ELISA-	0.17
ELISA-	0.18
ELISA-	0.22
ELISA-	0.18
ELISA-	0.08
ELISA-	0.14
ELISA-	0.15
ELISA-	0.18
ELISA-	0.06
ELISA-	0.09
ELISA-	0.39
ELISA-	0.38
ELISA-	0.12
ELISA-	0.13
ELISA-	0.3
ELISA-	0.16
ELISA-	0.17
ELISA-	0.25
ELISA-	0.08
ELISA-	0.07
ELISA-	0.18
ELISA-	0.05
ELISA-	0.18
ELISA-	0.19
ELISA-	0.72
ELISA-	0.24
ELISA-	0.22
ELISA-	0.25
ELISA-	0.07
ELISA±/IFT-/PRNT-	0.91
ELISA-	0.25
ELISA-	0.18
ELISA-	0.38
ELISA-	0.09
ELISA-	0.36
ELISA-	0.25
ELISA-	0.45
ELISA-	0.19
ELISA-	0.3
ELISA-	0.45
ELISA-	0.37
ELISA-	0.04
ELISA-	0.12
ELISA-	0.11
ELISA-	0.15
ELISA-	0.09
ELISA-	0.13
ELISA-	0.18
ELISA-	0.19
ELISA-	0.18
ELISA-	0.34
ELISA-	0.13
ELISA-	0.13
ELISA-	0.2
ELISA-	0.18
ELISA-	0.43
ELISA-	0.29
ELISA-	0.16
ELISA-	0.04
ELISA-	0.15
ELISA-	0.17
ELISA-	0.15
ELISA-	0.15
ELISA-	0.17
ELISA-	0.12
ELISA-	0.32
ELISA-	0.07
ELISA-	0.32
ELISA-	0.26
ELISA-	0.25
ELISA-	0.32
ELISA-	0.35
ELISA-	0.17
ELISA-	0.14
ELISA-	0.24
ELISA-	0.22
ELISA-	0.12
ELISA-	0.15
ELISA-	0.1
ELISA-	0.07
ELISA-	0.17
ELISA-	0.15
ELISA-	0.22
ELISA-	0.21
ELISA-	0.24
ELISA-	0.09
ELISA-	0.32
ELISA-	0.05
ELISA-	0.06
ELISA-	0.1
ELISA-	0.15
ELISA-	0.21
ELISA-	0.26
ELISA-	0.17
ELISA-	0.22
ELISA-	0.05
ELISA-	0.39
ELISA-	0.14
ELISA-	0.1
ELISA-	0.11
ELISA-	0.06
ELISA-	0.35
ELISA-	0.31
ELISA-	0.23
ELISA-	0.16
ELISA-	0.09
ELISA-	0.21
ELISA-	0.11
ELISA-	0.23
ELISA-	0.12
ELISA-	0.13
ELISA-	0.2
ELISA-	0.13
ELISA-	0.07
ELISA-	0.3
ELISA-	0.21
ELISA-	0.2
ELISA-	0.15
ELISA-	0.06
ELISA-	0.05
ELISA-	0.18
ELISA-	0.08
ELISA-	0.22
ELISA-	0.05
ELISA-	0.1
ELISA-	0.11
ELISA-	0.29
ELISA-	0.23
ELISA-	0.1
ELISA-	0.04
ELISA-	0.17
ELISA-	0.15
ELISA-	0.2
ELISA-	0.16
ELISA-	0.19
ELISA-	0.14
ELISA-	0.61
ELISA-	0.2
ELISA-	0.16
ELISA-	0.15
ELISA-	0.25
ELISA-	0.12
ELISA-	0.07
ELISA-	0.18
ELISA-	0.36
ELISA-	0.1
ELISA-	0.24
ELISA-	0.26
ELISA-	0.07
ELISA-	0.18
ELISA-	0.18
ELISA-	0.18
ELISA-	0.04
ELISA-	0.33
ELISA-	0.08
ELISA-	0.06
ELISA-	0.13
ELISA-	0.07
ELISA-	0.19
ELISA-	0.18
ELISA-	0.05
ELISA-	0.17
ELISA-	0.21
ELISA-	0.2
ELISA±/IFT-/PRNT-	0.96
ELISA-	0.13
ELISA-	0.56
ELISA-	0.04
ELISA-	0.29
ELISA-	0.33
ELISA-	0.09
ELISA-	0.03
ELISA-	0.2
ELISA-	0.13
ELISA-	0.16
ELISA-	0.34
ELISA-	0.09
ELISA-	0.12
ELISA-	0.17
ELISA-	0.07
ELISA-	0.63
ELISA-	0.19
ELISA-	0.44
ELISA-	0.22
ELISA-	0.31
ELISA-	0.17
ELISA-	0.14
ELISA-	0.26
ELISA-	0.09
ELISA-	0.07
ELISA-	0.12
ELISA-	0.06
ELISA-	0.16
ELISA-	0.19
ELISA-	0.13
ELISA-	0.09
ELISA-	0.24
ELISA-	0.21
ELISA-	0.21
ELISA-	0.44
ELISA-	0.23
ELISA±/IFT-/PRNT-	0.86
ELISA-	0.27
ELISA-	0.23
ELISA-	0.35
ELISA-	0.06
ELISA-	0.08
ELISA-	0.05
ELISA-	0.14
ELISA-	0.37
ELISA-	0.21
ELISA-	0.22
ELISA-	0.04
ELISA-	0.19
ELISA-	0.13
ELISA-	0.16
ELISA-	0.17
ELISA-	0.12
ELISA-	0.24
ELISA-	0.08
ELISA-	0.2
ELISA-	0.04
ELISA-	0.06
ELISA-	0.16
ELISA-	0.05
ELISA-	0.1
ELISA-	0.18
ELISA-	0.22
ELISA-	0.08
ELISA-	0.07
ELISA-	0.15
ELISA-	0.16
ELISA-	0.16
ELISA-	0.17
ELISA-	0.15
ELISA-	0.19
ELISA-	0.16
ELISA-	0.16
ELISA-	0.3
ELISA-	0.2
ELISA-	0.09
ELISA-	0.2
ELISA-	0.18
ELISA-	0.25
ELISA-	0.17
ELISA-	0.12
ELISA-	0.16
ELISA-	0.15
ELISA-	0.14
ELISA-	0.16
ELISA-	0.19
ELISA-	0.12
ELISA-	0.1
ELISA-	0.54
ELISA-	0.23
ELISA-	0.2
ELISA-	0.22
ELISA-	0.19
ELISA-	0.12
ELISA-	0.23
ELISA-	0.27
ELISA-	0.18
ELISA-	0.27
ELISA-	0.2
ELISA-	0.09
ELISA-	0.17
ELISA-	0.2
ELISA-	0.5
ELISA-	0.36
ELISA-	0.28
ELISA-	0.13
ELISA-	0.14
ELISA-	0.31
ELISA-	0.04
ELISA-	0.35
ELISA-	0.21
ELISA-	0.22
ELISA-	0.33
ELISA-	0.07
ELISA-	0.19
ELISA-	0.19
ELISA-	0.17
ELISA-	0.37
ELISA-	0.06
ELISA-	0.1
ELISA-	0.02
ELISA-	0.27
ELISA-	0.13
ELISA-	0.26
ELISA-	0.09
ELISA-	0.18
ELISA-	0.14
ELISA-	0.07
ELISA-	0.12
ELISA-	0.1
ELISA-	0.04
ELISA-	0.05
ELISA-	0.06
ELISA-	0.18
ELISA-	0.24
ELISA-	0.14
ELISA-	0.15
ELISA-	0.15
ELISA-	0.06
ELISA-	0.19
ELISA-	0.12
ELISA-	0.06
ELISA-	0.29
ELISA-	0.17
ELISA-	0.24
ELISA-	0.13
ELISA-	0.05
ELISA-	0.18
ELISA-	0.77
ELISA-	0.21
ELISA-	0.11
ELISA-	0.07
ELISA-	0.29
ELISA-	0.07
ELISA-	0.09
ELISA-	0.45
ELISA-	0.37
ELISA-	0.11
ELISA-	0.14
ELISA-	0.09
ELISA-	0.23
ELISA-	0.3
ELISA-	0.06
ELISA-	0.14
ELISA-	0.25
ELISA-	0.11
ELISA-	0.12
ELISA-	0.24
ELISA-	0.31
ELISA-	0.2
ELISA-	0.45
ELISA-	0.28
ELISA-	0.26
ELISA-	0.3
ELISA-	0.16
ELISA-	0.19
ELISA-	0.12
ELISA-	0.14
ELISA-	0.09
ELISA-	0.11
ELISA-	0.1
ELISA-	0.1
ELISA-	0.05
ELISA-	0.18
ELISA-	0.05
ELISA-	0.22
ELISA-	0.07
ELISA-	0.06
ELISA-	0.27
ELISA-	0.24
ELISA-	0.29
ELISA-	0.2
ELISA-	0.22
ELISA-	0.23
ELISA-	0.17
ELISA-	0.39
ELISA-	0.28
ELISA-	0.12
ELISA-	0.23
ELISA-	0.14
ELISA-	0.23
ELISA-	0.2
ELISA-	0.17
ELISA-	0.16
ELISA-	0.23
ELISA-	0.15
ELISA-	0.24
ELISA-	0.18
ELISA-	0.12
ELISA-	0.03
ELISA-	0.17
ELISA-	0.09
ELISA-	0.15
ELISA-	0.04
ELISA-	0.21
ELISA-	0.23
ELISA-	0.17
ELISA-	0.12
ELISA-	0.29
ELISA-	0.16
ELISA-	0.31
ELISA-	0.21
ELISA-	0.26
ELISA-	0.62
ELISA-	0.12
ELISA-	0.2
ELISA-	0.17
ELISA-	0.07
ELISA-	0.15
ELISA-	0.06
ELISA-	0.34
ELISA-	0.25
ELISA-	0.12
ELISA-	0.17
ELISA-	0.09
ELISA-	0.2
ELISA-	0.16
ELISA-	0.12
ELISA-	0.19
ELISA-	0.03
ELISA-	0.12
ELISA-	0.18
ELISA-	0.06
ELISA-	0.3
ELISA-	0.14
ELISA-	0.23
ELISA-	0.24
ELISA-	0.23
ELISA-	0.33
ELISA-	0.15
ELISA-	0.15
ELISA-	0.12
ELISA+/IFT+/PRNT+	2.71
ELISA-	0.2
ELISA-	0.31
ELISA-	0.23
ELISA-	0.31
ELISA-	0.21
ELISA-	0.18
ELISA-	0.2
ELISA-	0.46
ELISA-	0.31
ELISA-	0.62
ELISA-	0.2
ELISA-	0.1
ELISA-	0.3
ELISA-	0.2
ELISA-	0.14
ELISA-	0.19
ELISA-	0.19
ELISA-	0.19
ELISA-	0.16
ELISA-	0.74
ELISA-	0.25
ELISA-	0.13
ELISA-	0.25
ELISA-	0.34
ELISA-	0.25
ELISA-	0.19
ELISA-	0.25
ELISA-	0.25
ELISA-	0.22
ELISA-	0.09
ELISA-	0.28
ELISA-	0.32
ELISA-	0.11
ELISA-	0.08
ELISA-	0.11
ELISA-	0.08
ELISA-	0.17
ELISA-	0.11
ELISA-	0.14
ELISA-	0.23
ELISA-	0.11
ELISA-	0.28
ELISA-	0.05
ELISA-	0.35
ELISA-	0.15
ELISA-	0.19
ELISA-	0.22
ELISA-	0.29
ELISA-	0.23
ELISA-	0.16
ELISA-	0.1
ELISA-	0.04
ELISA-	0.12
ELISA-	0.21
ELISA-	0.05
ELISA+/IFT+/PRNT-	1.99
ELISA-	0.07
ELISA-	0.08
ELISA-	0.12
ELISA-	0.06
ELISA-	0.05
ELISA-	0.21
ELISA-	0.08
ELISA-	0.06
ELISA-	0.1
ELISA-	0.32
ELISA-	0.52
ELISA-	0.25
ELISA-	0.16
ELISA-	0.23
ELISA-	0.17
ELISA-	0.15
ELISA-	0.05
ELISA+/IFT+/PRNT-	1.55
ELISA-	0.11
ELISA-	0.14
ELISA-	0.19
ELISA-	0.07
ELISA-	0.16
ELISA-	0.08
ELISA-	0.09
ELISA-	0.18
ELISA-	0.13
ELISA-	0.07
ELISA-	0.48
ELISA-	0.3
ELISA-	0.18
ELISA-	0.08
ELISA-	0.23
ELISA-	0.51
ELISA-	0.3
ELISA-	0.06
ELISA-	0.04
ELISA-	0.16
ELISA-	0.22
ELISA-	0.15
ELISA-	0.15
ELISA-	0.04
ELISA-	0.07
ELISA-	0.31
ELISA-	0.25
ELISA-	0.17
ELISA-	0.44
ELISA-	0.17
ELISA-	0.05
ELISA-	0.1
ELISA-	0.42
ELISA-	0.25
ELISA-	0.26
ELISA-	0.1
ELISA-	0.23
ELISA-	0.2
ELISA-	0.11
ELISA-	0.29
ELISA-	0.47
ELISA-	0.05
ELISA-	0.26
ELISA-	0.12
ELISA-	0.33
ELISA-	0.06
ELISA-	0.05
ELISA-	0.16
ELISA-	0.35
ELISA-	0.15
ELISA-	0.14
ELISA-	0.09
ELISA-	0.08
ELISA-	0.25
ELISA-	0.42
ELISA-	0.12
ELISA-	0.12
ELISA-	0.21
ELISA-	0.35
ELISA-	0.04
ELISA-	0.22
ELISA-	0.15
ELISA-	0.03
ELISA-	0.17
ELISA-	0.22
ELISA-	0.53
ELISA-	0.17
ELISA-	0.31
ELISA-	0.27
ELISA-	0.23
ELISA-	0.19
ELISA-	0.05
ELISA-	0.08
ELISA-	0.19
ELISA-	0.17
ELISA-	0.44
ELISA-	0.05
ELISA-	0.26
ELISA-	0.21
ELISA-	0.09
ELISA-	0.1
ELISA-	0.04
ELISA-	0.21
ELISA-	0.35
ELISA-	0.23
ELISA-	0.07
ELISA-	0.12
ELISA-	0.12
ELISA-	0.16
ELISA-	0.15
ELISA-	0.07
ELISA-	0.09
ELISA-	0.19
ELISA-	0.26
ELISA-	0.07
ELISA-	0.11
ELISA-	0.14
ELISA-	0.13
ELISA-	0.23
ELISA-	0.19
ELISA-	0.42
ELISA-	0.11
ELISA-	0.31
ELISA-	0.19
ELISA-	0.26
ELISA-	0.44
ELISA-	0.09
ELISA-	0.14
ELISA-	0.06
ELISA-	0.03
ELISA-	0.13
ELISA-	0.17
ELISA-	0.2
ELISA-	0.32
ELISA-	0.09
ELISA-	0.06
ELISA-	0.2
ELISA-	0.13
ELISA-	0.18
ELISA-	0.25
ELISA-	0.11
ELISA-	0.21
ELISA-	0.27
ELISA-	0.15
ELISA-	0.33
ELISA-	0.25
ELISA-	0.21
ELISA-	0.27
ELISA-	0.29
ELISA-	0.09
ELISA-	0.14
ELISA-	0.16
ELISA-	0.03
ELISA-	0.13
ELISA-	0.19
ELISA-	0.05
ELISA-	0.19
ELISA-	0.11
ELISA-	0.68
ELISA-	0.2
ELISA-	0.2
ELISA-	0.28
ELISA-	0.42
ELISA-	0.14
ELISA-	0.57
ELISA-	0.12
ELISA-	0.23
ELISA-	0.23
ELISA-	0.18
ELISA-	0.17
ELISA-	0.06
ELISA-	0.09
ELISA-	0.13
ELISA-	0.19
ELISA-	0.24
ELISA-	0.61
ELISA-	0.22
ELISA-	0.15
ELISA-	0.18
ELISA-	0.04
ELISA-	0.4
ELISA-	0.77
ELISA-	0.2
ELISA-	0.29
ELISA-	0.16
ELISA-	0.14
ELISA-	0.22
ELISA-	0.1
ELISA-	0.23
ELISA-	0.18
ELISA-	0.17
ELISA-	0.12
ELISA-	0.14
ELISA-	0.18
ELISA-	0.13
ELISA-	0.13
ELISA-	0.11
ELISA-	0.24
ELISA-	0.17
ELISA-	0.23
ELISA-	0.18
ELISA-	0.12
ELISA-	0.05
ELISA-	0.17
ELISA-	0.24
ELISA-	0.04
ELISA-	0.19
ELISA-	0.28
ELISA-	0.39
ELISA-	0.24
ELISA-	0.3
ELISA-	0.53
ELISA-	0.41
ELISA-	0.28
ELISA-	0.04
ELISA-	0.34
ELISA-	0.5
ELISA-	0.22
ELISA+/IFT+/PRNT-	1.94
ELISA-	0.07
ELISA-	0.14
ELISA-	0.06
ELISA-	0.16
ELISA+/IFT-/PRNT-	9.02
ELISA-	0.23
ELISA-	0.26
ELISA-	0.23
ELISA-	0.23
ELISA-	0.27
ELISA-	0.2
ELISA-	0.45
ELISA-	0.76
ELISA-	0.24
ELISA-	0.28
ELISA-	0.21
ELISA-	0.34
ELISA-	0.21
ELISA-	0.19
ELISA-	0.22
ELISA-	0.21
ELISA-	0.43
ELISA-	0.13
ELISA-	0.21
ELISA-	0.27
ELISA-	0.19
ELISA-	0.22
ELISA-	0.26
ELISA-	0.24
ELISA-	0.06
ELISA-	0.15
ELISA-	0.18
ELISA-	0.26
ELISA-	0.16
ELISA-	0.28
ELISA-	0.04
ELISA-	0.2
ELISA-	0.06
ELISA-	0.08
ELISA±/IFT-/PRNT-	0.96
ELISA-	0.24
ELISA-	0.54
ELISA-	0.13
ELISA-	0.24
ELISA-	0.04
ELISA-	0.15
ELISA-	0.17
ELISA-	0.21
ELISA-	0.15
ELISA-	0.05
ELISA-	0.11
ELISA-	0.21
ELISA-	0.11
ELISA-	0.17
ELISA-	0.08
ELISA-	0.42
ELISA-	0.17
ELISA-	0.07
ELISA-	0.16
ELISA-	0.3
ELISA-	0.17
ELISA-	0.16
ELISA-	0.2
ELISA-	0.12
ELISA-	0.05
ELISA-	0.15
ELISA-	0.21
ELISA-	0.31
ELISA-	0.22
ELISA-	0.16
ELISA-	0.2
ELISA-	0.26
ELISA-	0.17
ELISA-	0.16
ELISA-	0.22
ELISA-	0.09
ELISA-	0.08
ELISA-	0.39
ELISA-	0.17
ELISA-	0.13
ELISA-	0.14
ELISA-	0.13
ELISA-	0.27
ELISA-	0.12
ELISA-	0.24
ELISA-	0.14
ELISA-	0.1
ELISA-	0.23
ELISA-	0.04
ELISA-	0.1
ELISA-	0.28
ELISA-	0.15
ELISA-	0.77
ELISA-	0.13
ELISA-	0.36
ELISA-	0.09
ELISA-	0.05
ELISA-	0.1
ELISA-	0.29
ELISA-	0.17
ELISA-	0.18
ELISA-	0.2
ELISA-	0.14
ELISA-	0.24
ELISA-	0.16
ELISA-	0.14
ELISA-	0.18
ELISA-	0.25
ELISA-	0.14
ELISA-	0.23
ELISA-	0.14
ELISA-	0.06
ELISA-	0.08
ELISA-	0.6
ELISA-	0.28
ELISA-	0.79
ELISA-	0.1
ELISA-	0.27
ELISA-	0.06
ELISA-	0.16
ELISA-	0.35
ELISA-	0.25
ELISA-	0.79
ELISA±/IFT-/PRNT-	1.04
ELISA-	0.09
ELISA-	0.18
ELISA-	0.14
ELISA-	0.08
ELISA-	0.1
ELISA-	0.28
ELISA-	0.22
ELISA-	0.24
ELISA-	0.11
ELISA-	0.12
ELISA-	0.03
ELISA-	0.14
ELISA-	0.17
ELISA-	0.04
ELISA-	0.2
ELISA-	0.05
ELISA-	0.16
ELISA-	0.12
ELISA-	0.19
ELISA-	0.19
ELISA-	0.05
ELISA-	0.23
ELISA-	0.09
ELISA-	0.17
ELISA-	0.07
ELISA-	0.08
ELISA-	0.2
ELISA-	0.2
ELISA-	0.11
ELISA-	0.08
ELISA-	0.17
ELISA±/IFT+/PRNT-	0.92
ELISA-	0.31
ELISA-	0.15
ELISA-	0.15
ELISA-	0.14
ELISA-	0.15
ELISA-	0.12
ELISA-	0.12
ELISA-	0.63
ELISA-	0.07
ELISA-	0.08
ELISA-	0.15
ELISA-	0.15
ELISA-	0.36
ELISA-	0.06
ELISA-	0.16
ELISA-	0.21
ELISA-	0.21
ELISA-	0.12
ELISA-	0.32
ELISA-	0.1
ELISA-	0.21
ELISA-	0.22
ELISA-	0.23
ELISA-	0.32
ELISA+/IFT-/PRNT-	2.06
ELISA-	0.08
ELISA-	0.09
ELISA-	0.09
ELISA-	0.13
ELISA-	0.45
ELISA-	0.14
ELISA-	0.2
ELISA-	0.34
ELISA-	0.23
ELISA-	0.19
ELISA-	0.35
ELISA-	0.29
ELISA-	0.15
ELISA-	0.04
ELISA-	0.12
ELISA-	0.06
ELISA-	0.21
ELISA-	0.07
ELISA-	0.09
ELISA-	0.16
ELISA-	0.18
ELISA-	0.33
ELISA-	0.22
ELISA-	0.17
ELISA-	0.05
ELISA-	0.18
ELISA-	0.46
ELISA-	0.14
ELISA-	0.23
ELISA-	0.16
ELISA-	0.18
ELISA-	0.13
ELISA-	0.11
ELISA-	0.13
ELISA-	0.31
ELISA-	0.1
ELISA-	0.43
ELISA-	0.05
ELISA-	0.09
ELISA-	0.18
ELISA-	0.08
ELISA-	0.14
ELISA-	0.19
ELISA-	0.37
ELISA-	0.2
ELISA-	0.14
ELISA-	0.14
ELISA-	0.04
ELISA-	0.06
ELISA-	0.17
ELISA-	0.36
ELISA-	0.23
ELISA-	0.17
ELISA-	0.07
ELISA-	0.13
ELISA-	0.07
ELISA-	0.14
[truncated: 2,756 more rows]

## Sheet: fig3b
age	IGGRATIO
54	2.92
51	1.66
64	2.97
44	1.14
73	1.21
58	4.56
67	1.44
51	1.32
52	3.24
34	1.61
54	1.57
36	2.71
74	1.99
76	1.55
78	1.94
82	9.02
34	2.06
32	1.74
75	1.35
67	1.96
41	4.82
83	4.46
49	1.58
58	1.56
36	2.41
63	1.2
53	6.18
30	3.95
68	1.45
85	6.44
51	1.97
46	1.19
31	1.99
51	2.01
36	2.21
68	8.48
67	2.26
34	1.14
59	1.13
59	2.46
50	3.86
38	1.14
59	1.93
64	3.94
66	8.33
40	1.41

## Sheet: fig4a
Variable	OR	cil	ciu	p	sig
SYMPTOMS_NUMBER	1.1891	1.02136	1.38438	0.025587	*
VACCINATION_BCG	1.11918	0.256746	4.8786	0.880849
EDUCATION	1.03344	0.249035	4.28854	0.963866
BMI	0.863396	0.744	1.00195	0.0530785
VACCINATION_FLU	0.852105	0.202147	3.59185	0.827405
COMORBIDITY_NUMBER	0.828187	0.416173	1.6481	0.591313
CONTACT_PERSON_SUSPICIOUS	0.819709	0.0318016	21.1286	0.904551
COMORBIDITY_PRESENT	0.675991	0.170817	2.67517	0.576896
ALCOHOL	0.503169	0.0313026	8.08811	0.627879
VACCINATION_PNEUMOCOCCUS	0.371421	0.0391483	3.52388	0.388271
SMOKING	0.259335	0.0225775	2.97883	0.278544

## Sheet: fig4b
Variable	OR	cil	ciu	p	sig
LOSS_OF_APPETITE	14.0161	1.18439	165.867	0.0362426	*
FEVER_BEFORE_LAST_MONTH	7.55111	0.387084	147.304	0.182271
MUSCLE_WEAKNESS	7.25619	1.09165	48.2319	0.0402962	*
CHILLS_OR_HOT_FLASHES	6.59046	1.6245	26.7369	0.00831443	*
PAIN_WHILE_BREATHING	6.08814	0.626101	59.2004	0.119592
ARMS_LEGS_WEAKNESS	5.68436	0.402971	80.1843	0.198137
REDUCED_TASTE	5.3188	1.02994	27.4671	0.0460225	*
NUMBNESS	4.19923	0.274468	64.2461	0.302546
DRY_COUGH	3.60396	0.907767	14.3083	0.068393
ARMS_LEGS_PAIN	3.2582	0.828626	12.8114	0.0908635
DIZZINESS	3.16501	0.688064	14.5587	0.138933
REDUCED_SENSE_OF_SMELL	3.14022	0.621622	15.8633	0.166153
ARMS_LEGS_HEAVINESS	3.13612	0.437132	22.4995	0.255592
RUNNING_NOSE	3.12776	0.66539	14.7024	0.14872
SHORTNESS_OF_BREATH	2.87992	0.671519	12.351	0.154473
SORE_THROAT	2.41324	0.657026	8.86375	0.184448
DIARRHEA	2.26086	0.550046	9.29282	0.258007
CHEST_PAIN	2.10918	0.423284	10.5098	0.362412
MUSCLE_PAIN	2.05676	0.490843	8.6184	0.323897
REDUCED_HEARING	1.70321	0.197484	14.6894	0.628097
WET_COUGH	1.58358	0.385553	6.50422	0.523646
FATIGUE	1.48525	0.29966	7.3616	0.628121
EYES_PAIN	1.11504	0.328471	3.78519	0.861374
HEADACHE	0.986404	0.152404	6.38431	0.988538
BACK_OR_JOINT_PAIN	0.966685	0.271774	3.43844	0.958261
NAUSEA	0.795844	0.0982654	6.44548	0.830573
REDUCED_VISION	0.663651	0.0712503	6.1815	0.718773

## Sheet: Fig5a
Subject	PRNT50_Baseline	PRNT50_Follow-up
1	3	0
2	2	0
3	4	1
4	4	4
5	2	2
6	2	1
7	4	4
8	1	0
9	4	4
10	2	1
11	2	2
12	2	1
13	4	2
14	4	4
15	4	4
16	2	1
17	1	0
18	4	4
19	2	1
20	4	4
21	2	1
22	4	4
Coding is as follows:
0	<1/20
1	1:20
2	1:40
3	1:80
4	>1:80

## Sheet: Fig5b
Subject	PRNT90_Baseline	PRNT90_Follow-up
1	0	0
2	0	0
3	1	0
4	1	4
5	0	0
6	1	0
7	1	2
8	0	0
9	1	1
10	0	0
11	0	1
12	0	0
13	2	0
14	1	2
15	1	1
16	0	0
17	0	0
18	3	2
19	0	0
20	2	2
21	0	0
22	1	3
Coding is as follows:
0	<1/20
1	1:20
2	1:40
3	1:80
4	>1:80

## Sheet: fig6
subjid	Days	IGGRATIO	PRNT50_5level_v1_baseline	PRNT_fu_3levels
49	0	1.08	0	NAbs remained undetectable
1	0	3.86	3	NAbs were lost
18	0	1.14	0	NAbs remained undetectable
20	0	1.93	0	NAbs remained undetectable
21	0	2.02	0	NAbs remained undetectable
22	0	0.97	2	NAbs were lost
24	0	2.92	4	NAbs remained detectable
25	0	1.66	0	NAbs remained undetectable
2	0	0.92	0	NAbs remained undetectable
29	0	0.95	0	NAbs remained undetectable
30	0	1.02	0	NAbs remained undetectable
31	0	0.88	0	NAbs remained undetectable
32	0	2.97	0	NAbs remained undetectable
3	0	1.14	0	NAbs remained undetectable
33	0	1.21	0	NAbs remained undetectable
34	0	0.82	0	NAbs remained undetectable
16	0	0.99	0	NAbs remained undetectable
36	0	4.56	4	NAbs remained detectable
38	0	1.44	0	NAbs remained undetectable
40	0	1.32	0	NAbs remained undetectable
41	0	3.24	2	NAbs remained detectable
42	0	1.61	2	NAbs remained detectable
43	0	1.57	0	NAbs remained undetectable
45	0	1.02	0	NAbs remained undetectable
48	0	0.91	0	NAbs remained undetectable
50	0	0.96	0	NAbs remained undetectable
51	0	4.29	4	NAbs remained detectable
52	0	0.86	0	NAbs remained undetectable
26	0	1.52	1	NAbs were lost
28	0	4.85	4	NAbs remained detectable
54	0	2.71	2	NAbs remained detectable
55	0	1.99	0	NAbs remained undetectable
4	0	0.95	0	NAbs remained undetectable
56	0	1.55	0	NAbs remained undetectable
74	0	9.02	0	NAbs remained undetectable
19	0	0.96	0	NAbs remained undetectable
58	0	1.94	0	NAbs remained undetectable
60	0	1.04	0	NAbs remained undetectable
61	0	0.92	0	NAbs remained undetectable
62	0	2.06	0	NAbs remained undetectable
63	0	1.74	0	NAbs remained undetectable
64	0	1.04	0	NAbs remained undetectable
5	0	5.28	2	NAbs remained detectable
65	0	1.35	0	NAbs remained undetectable
66	0	0.84	0	NAbs remained undetectable
69	0	0.88	0	NAbs remained undetectable
67	0	0.85	0	NAbs remained undetectable
6	0	0.91	0	NAbs remained undetectable
70	0	0.85	0	NAbs remained undetectable
71	0	4.82	2	NAbs remained detectable
72	0	4.46	0	NAbs remained undetectable
73	0	0.96	0	NAbs remained undetectable
7	0	1.96	0	NAbs remained undetectable
75	0	1.58	0	NAbs remained undetectable
77	0	0.98	0	NAbs remained undetectable
78	0	1.56	0	NAbs remained undetectable
79	0	0.94	0	NAbs remained undetectable
81	0	2.41	0	NAbs remained undetectable
14	0	0.87	0	NAbs remained undetectable
83	0	1.2	0	NAbs remained undetectable
84	0	6.18	4	NAbs remained detectable
85	0	0.98	0	NAbs remained undetectable
87	0	0.91	0	NAbs remained undetectable
44	0	1.03	0	NAbs remained undetectable
88	0	0.97	0	NAbs remained undetectable
89	0	3.95	4	NAbs remained detectable
91	0	1.45	0	NAbs remained undetectable
92	0	1.06	0	NAbs remained undetectable
10	0	6.44	4	NAbs remained detectable
11	0	0.83	0	NAbs remained undetectable
57	0	0.88	0	NAbs remained undetectable
23	0	1.97	0	NAbs remained undetectable
12	0	1.07	0	NAbs remained undetectable
59	0	1.19	0	NAbs remained undetectable
27	0	1.99	2	NAbs remained detectable
68	0	2.01	1	NAbs were lost
8	0	1.32	0	NAbs remained undetectable
9	0	2.21	0	NAbs remained undetectable
13	0	8.48	4	NAbs remained detectable
90	0	2.26	2	NAbs remained detectable
15	0	7.76	4	NAbs remained detectable
46	0	1.13	0	NAbs remained undetectable
76	0	2.46	0	NAbs remained undetectable
17	0	1.14	0	NAbs remained undetectable
93	0	1.06	0	NAbs remained undetectable
37	0	3.94	2	NAbs remained detectable
39	0	8.33	4	NAbs remained detectable
35	0	0.89	0	NAbs remained undetectable
53	0	0.81	0	NAbs remained undetectable
82	0	1.03	0	NAbs remained undetectable
47	0	1.41	0	NAbs remained undetectable
80	0	1.03	0	NAbs remained undetectable
49	26	1.64	0	NAbs remained undetectable
22	21	1.11	2	NAbs were lost
2	28	1.03	0	NAbs remained undetectable
29	34	0.9	0	NAbs remained undetectable
30	25	0.78	0	NAbs remained undetectable
31	26	1.04	0	NAbs remained undetectable
34	32	0.18	0	NAbs remained undetectable
45	23	0.45	0	NAbs remained undetectable
48	32	1.09	0	NAbs remained undetectable
50	27	0.82	0	NAbs remained undetectable
52	35	0.71	0	NAbs remained undetectable
4	22	1.23	0	NAbs remained undetectable
61	20	1.31	0	NAbs remained undetectable
64	34	0.66	0	NAbs remained undetectable
66	28	0.49	0	NAbs remained undetectable
6	27	1.66	0	NAbs remained undetectable
70	34	0.26	0	NAbs remained undetectable
73	21	0.92	0	NAbs remained undetectable
77	34	0.8	0	NAbs remained undetectable
79	29	0.95	0	NAbs remained undetectable
87	41	1.54	0	NAbs remained undetectable
92	21	1.05	0	NAbs remained undetectable
11	32	0.97	0	NAbs remained undetectable
57	25	0.85	0	NAbs remained undetectable
12	26	0.39	0	NAbs remained undetectable
93	25	0.2	0	NAbs remained undetectable
35	28	0.14	0	NAbs remained undetectable
53	41	1.23	0	NAbs remained undetectable
82	30	0.16	0	NAbs remained undetectable
80	28	0.95	0	NAbs remained undetectable
49	124	1.41	0	NAbs remained undetectable
1	138	1.33	3	NAbs were lost
18	144	1.2	0	NAbs remained undetectable
20	129	2.07	0	NAbs remained undetectable
21	92	0.9	0	NAbs remained undetectable
22	112	0.65	2	NAbs were lost
24	132	1.6	4	NAbs remained detectable
25	129	1.16	0	NAbs remained undetectable
2	130	1.06	0	NAbs remained undetectable
29	115	1	0	NAbs remained undetectable
30	129	1.34	0	NAbs remained undetectable
31	121	0.96	0	NAbs remained undetectable
32	123	2.4	0	NAbs remained undetectable
3	136	0.96	0	NAbs remained undetectable
33	115	1.23	0	NAbs remained undetectable
34	133	0.73	0	NAbs remained undetectable
16	128	1.24	0	NAbs remained undetectable
36	115	10.47	4	NAbs remained detectable
38	104	2	0	NAbs remained undetectable
40	133	1.38	0	NAbs remained undetectable
41	134	2.68	2	NAbs remained detectable
42	125	1.01	2	NAbs remained detectable
43	137	2.41	0	NAbs remained undetectable
48	117	0.97	0	NAbs remained undetectable
50	119	0.88	0	NAbs remained undetectable
51	91	4.17	4	NAbs remained detectable
52	118	0.59	0	NAbs remained undetectable
26	95	1.07	1	NAbs were lost
28	91	4.67	4	NAbs remained detectable
54	119	2.82	2	NAbs remained detectable
55	111	2.24	0	NAbs remained undetectable
56	108	1.96	0	NAbs remained undetectable
74	115	9.67	0	NAbs remained undetectable
58	112	2.19	0	NAbs remained undetectable
60	129	1.13	0	NAbs remained undetectable
61	105	1.27	0	NAbs remained undetectable
62	140	2.06	0	NAbs remained undetectable
63	113	1.66	0	NAbs remained undetectable
64	134	0.64	0	NAbs remained undetectable
5	97	3.05	2	NAbs remained detectable
65	119	1.24	0	NAbs remained undetectable
66	133	1.04	0	NAbs remained undetectable
69	119	1.03	0	NAbs remained undetectable
67	111	1.58	0	NAbs remained undetectable
6	118	1.42	0	NAbs remained undetectable
70	137	0.58	0	NAbs remained undetectable
71	120	1.97	2	NAbs remained detectable
72	95	4.74	0	NAbs remained undetectable
73	93	0.74	0	NAbs remained undetectable
77	140	0.8	0	NAbs remained undetectable
78	128	1.53	0	NAbs remained undetectable
14	99	0.84	0	NAbs remained undetectable
84	126	3.73	4	NAbs remained detectable
85	115	3.48	0	NAbs remained undetectable
87	132	1.1	0	NAbs remained undetectable
44	135	1.01	0	NAbs remained undetectable
89	120	7.69	4	NAbs remained detectable
91	115	1.38	0	NAbs remained undetectable
92	96	1.08	0	NAbs remained undetectable
10	123	4.44	4	NAbs remained detectable
11	119	0.82	0	NAbs remained undetectable
57	123	0.92	0	NAbs remained undetectable
23	112	1.29	0	NAbs remained undetectable
12	116	0.42	0	NAbs remained undetectable
27	110	1.47	2	NAbs remained detectable
68	133	0.89	1	NAbs were lost
8	89	1.2	0	NAbs remained undetectable
9	121	2.03	0	NAbs remained undetectable
13	97	6.43	4	NAbs remained detectable
90	120	1.44	2	NAbs remained detectable
15	89	6.54	4	NAbs remained detectable
46	116	0.86	0	NAbs remained undetectable
17	112	2.55	0	NAbs remained undetectable
93	134	1.27	0	NAbs remained undetectable
37	130	2.44	2	NAbs remained detectable
39	130	7.08	4	NAbs remained detectable
35	137	0.61	0	NAbs remained undetectable
53	116	1.01	0	NAbs remained undetectable
82	135	0.7	0	NAbs remained undetectable
47	125	1.43	0	NAbs remained undetectable

[truncated: 10 more sheets: table1, sup_fig1a, sup_fig1b, sup_fig2a, sup_fig2b, sup_fig3, sup_fig4, sup_tab_1, sup_tab_2, sup_tab_3]
